# Supplementary material for: CavitOmiX Drug Discovery: Engineering Antivirals with Enhanced Spectrum and Reduced Side Effects for Arboviral Diseases
Source: Viruses. 2024 Jul 24;16(8):1186. doi: 10.3390/v16081186 (PMC11360613; doi:10.3390/v16081186)
Supplement: Supplementary file 1 [file viruses-16-01186-s001.zip]

Archive with 7 entries (7 files):
- FigS1.png
- FigS2.png
- FigS3.png
- Supplementary_Information.pdf
- Table S1. Candidate_smiles_1.csv
- Table S2. Candidate_smiles_2.csv
- Table S3. Acknowledgement_Table.pdf
