# Supplementary material for: CavitOmiX Drug Discovery: Engineering Antivirals with Enhanced Spectrum and Reduced Side Effects for Arboviral Diseases
Source: Viruses. 2024 Jul 24;16(8):1186. doi: 10.3390/v16081186 (PMC11360613; doi:10.3390/v16081186)
Supplement: Supplementary file 1 [file viruses-16-01186-s001.zip › Table S1. Candidate_smiles_1.csv]

smiles	Selection basis	Docking - top binding energy [kcal/mol]	Cavity similarity to query [%]
c1cc(ccc1NC(=O)CCCCC2C3C(CS2)NC(=O)N3)[N+](=O)[O-]	within 10 best binders to all three queries	-8.45	46.19
c1ccc(cc1)Nc2cccc3c2c(ccc3)S(=O)(=O)O	within 10 best binders to all three queries	-9.02	48.41
c1ccc2c(c1)ccc(n2)COc3ccc(cc3)C(C4CCCC4)C(=O)O	within 10 best binders to all three queries	-9.80	46.09
c1nc(c2c(n1)n(cn2)C3C(C(C(O3)COP(=O)(O)OP(=O)(NP(=O)(O)O)O)O)O)N	within 10 best binders to all three queries	-8.45	51.68
c1nc(c2c(n1)n(cn2)C3C(C(C(O3)COP(=O)(O)OP(=O)(O)OP(=O)(O)O)O)O)N	within 10 best binders to all three queries	-8.41	51.65
c1nc(c2c(n1)n(cn2)C3C(C4C(O3)COP(=O)(O4)O)O)N	within 10 best binders to all three queries	-8.29	53.71
c1nc2c(n1C3C(C(C(O3)COP(=O)(O)OP(=O)(NP(=O)(O)O)O)O)O)N=C(NC2=O)N	within 10 best binders to all three queries	-8.91	48.52
c1nc2c(n1C3C(C(C(O3)COP(=O)(O)OP(=O)(O)OP(=O)(O)O)O)O)N=C(NC2=O)N	within 10 best binders to all three queries	-8.49	48.73
c1nc2c(n1C3C(C4C(O3)COP(=O)(O4)O)O)N=C(NC2=O)N	within 10 best binders to all three queries	-8.53	47.50
C(C(CO)O)O	within 10 highest similarity to all three queries	-3.96	58.77
C(COCCO)O	within 10 highest similarity to all three queries	-4.14	58.37
C1COCC[NH+]1CCS(=O)(=O)[O-]	within 10 highest similarity to all three queries	-6.05	62.47
c1nc(c2c(n1)n(cn2)C3C(C(C(O3)COP(=O)(O)OP(=O)(O)O)O)O)N	within 10 highest similarity to all three queries	-8.16	58.04
c1nc(c2c(n1)n(cn2)C3C(C(C(O3)COP(=O)(O)OP(=O)(O)OCC4C(C(C(O4)O)O)O)O)O)N	within 10 highest similarity to all three queries	-8.32	59.04
c1nc(c2c(n1)n(cn2)C3C(C(C(O3)COP(=O)(O)OP(=O)(O)OCC4C(C(C(O4)O)O)O)O)OP(=O)(O)O)N	within 10 highest similarity to all three queries	-8.10	55.29
CC(=O)[O-]	within 10 highest similarity to all three queries	-3.49	54.37
CC(C)CC1=NC(=O)NC(=C1)C(=O)O	within 10 highest similarity to all three queries	-6.93	54.54
COC(=O)C1=NC(=O)Nc2c1cccc2	within 10 highest similarity to all three queries	-7.01	58.42
CS(=O)C	within 10 highest similarity to all three queries	-2.74	57.42
C#Cc1c(ccc2c1c(cc(c2)O)c3c(c4c(cn3)c(nc(n4)OCC56CCCN5CC(C6)F)N7CC8CCC(C7)N8)F)F	within 25 best binders to CHKV after cavity-match identification	-10.10	53.93
c1cc(c(c(c1)F)F)C2CCC(C(=O)N(C2)CC(F)(F)F)NC(=O)N3CCC(CC3)N4c5cccnc5NC4=O	within 25 best binders to CHKV after cavity-match identification	-11.06	42.75
c1cc(c(cc1Cl)N2CCN(CC2)C(=O)C34CC5CC(C3)CC(C5)C4)N	within 25 best binders to CHKV after cavity-match identification	-10.33	50.60
c1cc(c2c(c1c3c(cc4c(c3F)nc(nc4N5CC6CCC(C5)N6)OCC78CCCN7CC(C8)F)Cl)nc(s2)N)F	within 25 best binders to CHKV after cavity-match identification	-10.14	47.13
c1ccc-2c(c1)Cc3c2ccc(c3)c4[nH]c(nn4)C5C(C(C(C(O5)CO)O)O)O	within 25 best binders to CHKV after cavity-match identification	-10.16	49.33
c1ccc(c(c1)c2c3ccc(cc3n[nH]2)Oc4ccccc4F)Cl	within 25 best binders to CHKV after cavity-match identification	-10.33	53.80
c1ccc(c(c1)Oc2cccn3c2nnc3C45CCC(C4)(CC5)O)F	within 25 best binders to CHKV after cavity-match identification	-10.17	51.48
c1ccc(cc1)C2=CC(=O)N3C(=N2)C(=C(N3)C(F)(F)F)c4ccccc4	within 25 best binders to CHKV after cavity-match identification	-10.32	43.11
c1ccc2c(c1)CCc3cc(ccc3C2=O)Nc4ccccc4N	within 25 best binders to CHKV after cavity-match identification	-10.69	55.20
c1ccc2c(c1)CN(C2=O)CC3CCN(CC3)CC(=O)c4ccc(cc4)F	within 25 best binders to CHKV after cavity-match identification	-10.45	48.05
c1ccc2cc(ccc2c1)C3=NC4(C(C(C(C(O4)CO)O)O)O)C(=O)N3	within 25 best binders to CHKV after cavity-match identification	-10.24	47.61
c1ccc2cc(ccc2c1)c3nc([nH]n3)C4C(C(C(C(O4)CO)O)O)N	within 25 best binders to CHKV after cavity-match identification	-10.05	43.55
c1ccc2cc(ccc2c1)c3nc([nH]n3)C4C(C(C(C(O4)CO)O)O)O	within 25 best binders to CHKV after cavity-match identification	-10.02	50.29
CC(=N)NCCCC(c1[nH]c2ccccc2n1)NC(=O)c3cccc4c3C(=O)N=C4	within 25 best binders to CHKV after cavity-match identification	-10.04	48.32
CC(C(C(=O)N1CCN(CC1CC#N)c2c3cnc(c(c3nc(n2)OCC45CCCN4CCC5)F)c6cccc7c6c(ccc7)Cl)(O)O)O	within 25 best binders to CHKV after cavity-match identification	-10.42	44.21
CC(c1cc(cc(c1)Cl)Cl)N2CCC(CC2)COc3cc(c(cc3C4CC4)C(=O)NS(=O)(=O)C)F	within 25 best binders to CHKV after cavity-match identification	-10.23	52.58
CC1(CCS(=O)(=O)CC1)C2CC(=O)N(C2)CCOc3ccc(c(c3)C#N)F	within 25 best binders to CHKV after cavity-match identification	-10.40	53.18
CC1=C(C(=O)Oc2c1ccc(c2)OCC3CCN(CC3)Cc4ccccc4)C	within 25 best binders to CHKV after cavity-match identification	-10.01	52.09
Cc1c2ccccc2oc1C3CN(C3)C(=O)C=Cc4cc5c(nc4)NC(=O)C=C5	within 25 best binders to CHKV after cavity-match identification	-10.93	41.94
Cc1ccc(cc1c2ccc3c(c2)NC(=O)C34CCCC4)C(=O)NC5CC5	within 25 best binders to CHKV after cavity-match identification	-10.21	47.78
Cc1ccc2c(c1)sc(n2)NC(=O)CSC3=NC4=C(C(=O)N3c5ccccc5)SCC4	within 25 best binders to CHKV after cavity-match identification	-10.60	46.02
Cc1ccccc1c2c3cnc(nc3[nH]n2)Oc4ccc(cc4F)F	within 25 best binders to CHKV after cavity-match identification	-10.75	51.69
CCC(=O)N1CCC(C1)C2=NC(=O)c3cc(ncc3C2)c4c(cccc4F)O	within 25 best binders to CHKV after cavity-match identification	-10.06	46.60
Cn1cnc(n1)COC(=O)NC2CCc3c2c(ccc3C(=O)Nc4ccc(c(c4)Cl)F)F	within 25 best binders to CHKV after cavity-match identification	-10.12	42.76
C=CC(=O)N1CCCC(C1)n2c3c(c(n2)c4cccc5c4cccc5)c(ncn3)N	within 25 best binders to EEEV after cavity-match identification	-10.89	39.81
c1cc(cc(c1)S(=O)(=O)N)Nc2nccc(n2)Nc3c(ccc4c3OCO4)Cl	within 25 best binders to EEEV after cavity-match identification	-10.92	45.31
c1cc(ccc1c2ccc(c(c2c3[nH]nnn3)S(=O)(=O)N)CC4CCNCC4)C5CCNCC5	within 25 best binders to EEEV after cavity-match identification	-11.40	47.05
c1ccc(cc1)c2cccc(c2)c3c4c(nc[nH]4)nc(n3)Nc5ccc(cc5)S(=O)(=O)N	within 25 best binders to EEEV after cavity-match identification	-10.95	40.89
c1ccc(cc1)CC2CCN(CC2)C(=O)c3cc4cc(ccc4[nH]3)C(=N)N	within 25 best binders to EEEV after cavity-match identification	-10.81	42.02
c1ccc2c(c1)C(=NO)C(=C3c4ccc(cc4NC3=O)Br)N2	within 25 best binders to EEEV after cavity-match identification	-10.93	39.91
c1ccc2c(c1)cncc2N3C(=O)C4(CCc5c4cccc5)NC3=O	within 25 best binders to EEEV after cavity-match identification	-10.68	49.20
c1ccc2c(c1)cncc2NC(=O)C3CN(C(=O)c4c3cc(cc4)Cl)CC(=O)NC5COC5	within 25 best binders to EEEV after cavity-match identification	-10.99	44.49
c1ccc2c(c1)cncc2NC(=O)C3CN(Cc4c3cc(cc4)Cl)C5CCNC5=O	within 25 best binders to EEEV after cavity-match identification	-10.69	42.69
c1ccc2c(c1)cncc2NC(=O)C3CN(Cc4c3cc(cc4)Cl)S(=O)(=O)c5[nH]ccn5	within 25 best binders to EEEV after cavity-match identification	-11.23	43.66
c1ccc2c(c1)cncc2NC(=O)C3CN(Cc4c3cc(cc4)Cl)S(=O)(=O)N5CC(C5)C#N	within 25 best binders to EEEV after cavity-match identification	-10.72	44.80
CC(C)NC(=O)CN1CC(c2cc(ccc2C1=O)Cl)C(=O)Nc3cncc4c3ccc(c4)F	within 25 best binders to EEEV after cavity-match identification	-10.76	43.69
CC(c1ccccc1)C(=O)Nc2ccc(c(c2)S(=O)(=O)N)Oc3cccc(c3)Cl	within 25 best binders to EEEV after cavity-match identification	-10.84	43.65
Cc1c(c2c(c(c1O)C)CCC(O2)(C)COc3ccc(cc3)CC4C(=O)NC(=O)S4)C	within 25 best binders to EEEV after cavity-match identification	-10.82	47.13
Cc1c(cccc1S(=O)(=O)N)c2[nH]c3c(n2)nc(nc3OCC4CCCCC4)N	within 25 best binders to EEEV after cavity-match identification	-10.66	44.14
Cc1c(sc(c1c2nc(no2)C3CC3)NC(=O)C4=C(CCCC4)C(=O)O)C	within 25 best binders to EEEV after cavity-match identification	-10.74	46.65
CC1CC(CC(C1)(C)C)n2c3ccc(cc3nc2Nc4ccc(cc4)C(C)C)C(=O)O	within 25 best binders to EEEV after cavity-match identification	-11.06	44.57
Cc1ccc2c(c(oc2c1C)C(=O)NCc3ccc(cc3)S(=O)(=O)N)C	within 25 best binders to EEEV after cavity-match identification	-11.06	54.62
CCc1cc(ccc1c2ccc3c(c2)[nH]nc3C(=O)Nc4ccc(nc4)C)O	within 25 best binders to EEEV after cavity-match identification	-11.11	43.92
CN(C)S(=O)(=O)N1Cc2ccc(cc2C(C1)C(=O)Nc3cncc4c3cccc4)Cl	within 25 best binders to EEEV after cavity-match identification	-10.99	44.04
CN(c1c(cccn1)CNc2c(cnc(n2)Nc3ccc4c(c3)CC(=O)N4)C(F)(F)F)S(=O)(=O)C	within 25 best binders to EEEV after cavity-match identification	-10.85	39.41
Cn1c(ccn1)C(=O)N2Cc3ccc(cc3C(C2)C(=O)Nc4cncc5c4cccc5)Cl	within 25 best binders to EEEV after cavity-match identification	-11.23	45.28
CN1CCCC1CCn2cc(c3c2cccc3)C4=C(C(=O)NC4=O)c5c[nH]c6c5cccc6	within 25 best binders to EEEV after cavity-match identification	-11.32	47.49
CNC(=O)CN1CC2(CCN(C2=O)c3cncc4c3cccc4)c5cc(ccc5C1=O)Cl	within 25 best binders to EEEV after cavity-match identification	-11.08	42.04
CS(=O)(=O)c1cccc(c1)Nc2nccc(n2)Nc3c(ccc4c3OCO4)Cl	within 25 best binders to EEEV after cavity-match identification	-10.78	45.02
c1cc(ccc1c2cc3c(c(c2)O)N=CNC3=O)F	within 10 best binders to SINV after cavity-match identification	-9.04	62.52
c1ccc(cc1)c2cccc(c2)NC(=O)c3ccccc3C(F)(F)F	within 10 best binders to SINV after cavity-match identification	-9.43	45.23
c1ccc2c(c1)c(c[nH]2)Cc3ccc4c(c3C(=O)O)OCO4	within 10 best binders to SINV after cavity-match identification	-9.13	45.67
c1ccnc(c1)NS(=O)(=O)c2ccc(cc2)N=Nc3ccc(c(c3)C(=O)O)O	within 10 best binders to SINV after cavity-match identification	-10.08	57.76
CC1(CCC(=O)NC1=O)N2C(=O)c3ccc(cc3C2=O)C(=O)O	within 10 best binders to SINV after cavity-match identification	-9.02	44.45
Cc1cc(sc1c2cc3c(c(c2)O)N=CNC3=O)C(=O)N4CCN(CC4)C	within 10 best binders to SINV after cavity-match identification	-8.96	63.81
Cc1ccc2c(c1)cc(s2)COC3=CC(CC(C3O)O)(C(=O)O)O	within 10 best binders to SINV after cavity-match identification	-8.95	56.11
CCN1Cc2cc(ccc2NCCC1=O)CNC(=O)c3cnc4[n+](c3C)NC(=O)C4	within 10 best binders to SINV after cavity-match identification	-9.15	50.60
