# Supplementary material for: CavitOmiX Drug Discovery: Engineering Antivirals with Enhanced Spectrum and Reduced Side Effects for Arboviral Diseases
Source: Viruses. 2024 Jul 24;16(8):1186. doi: 10.3390/v16081186 (PMC11360613; doi:10.3390/v16081186)
Supplement: Supplementary file 1 [file viruses-16-01186-s001.zip › Table S2. Candidate_smiles_2.csv]

smiles	Selection basis	Docking - top binding energy [kcal/mol]	Cavity similarity to query [%]
c1nc(c2c(n1)n(cn2)[C@H]3[C@@H]([C@@H]([C@H](O3)CO[P@](=O)(O)O[P@](=O)(O)OC[C@@H]4[C@H]([C@H]([C@@H](O4)O)O)O)O)O)N	substrate
[2H]C([2H])([2H])NC(=O)c1nnc(NC(=O)C2CC2)cc1Nc1cccc(-c2ncn(C)n2)c1OC	chembl_dock_approved_drug	-9.75
CC(C)(C)NC(=O)[C@@H]1CN(Cc2cccnc2)CCN1C[C@@H](O)C[C@@H](Cc1ccccc1)C(=O)N[C@H]1c2ccccc2C[C@H]1O.O=S(=O)(O)O	chembl_dock_approved_drug	-8.83
CC(C)Nc1cccnc1N1CCN(C(=O)c2cc3cc(NS(C)(=O)=O)ccc3[nH]2)CC1	chembl_dock	-10.92
c1cc(-c2nc3cc(-c4ccc5[nH]c(-c6ccncc6)nc5c4)ccc3[nH]2)ccn1	chembl_dock	-10.93
O=C(Nc1cc(Oc2cc(F)c(NC(=O)C3(C(=O)Nc4ccc(F)cc4)CC3)cc2F)ccn1)C1CC1	chembl_dock	-10.93
O=C(CN1C(=O)C2(CCCC2)NC[C@H]1c1cc(F)cc(F)c1)Nc1ccc2c(c1)C[C@@]1(C2)C(=O)Nc2ncccc21	chembl_dock	-10.93
O=C(c1cc(Cc2n[nH]c(=O)c3ccccc23)ccc1F)N1CCN(C(=O)C2CC2)CC1	chembl_dock	-10.93
COc1cc(S(C)(=O)=O)ccc1Nc1nc2ccc(-c3ccc(NC(=O)[C@H](C)c4ccc(F)cc4)cc3)cn2n1	chembl_dock	-10.95
CN1CCC(COc2cnc(-c3cccc(Cn4nc(-c5cccc(C#N)c5)ccc4=O)c3)nc2)CC1	chembl_dock	-10.95
Cc1cc(C)cc([C@@H]2CCCN2Cc2ccc(Oc3ccc(C(N)=O)cc3F)cc2)c1	chembl_dock	-10.96
COc1cc2c(cc1OC)CN(CCc1ccc(NC(=O)c3cccc4c(=O)c5cccc(OC)c5[nH]c34)cc1)CC2	chembl_dock	-10.97
Cc1ccc(S(=O)(=O)NC(=O)NN2CC3CCCC3C2)cc1	chembl_dock	-10.97
Cc1c[nH]c(-c2ccc(-c3ccc(NC(=O)Nc4c(F)cc(F)cc4F)cc3F)c3c2C(=O)NC3)n1	chembl_dock	-11.01
O=C(Cc1ccc(-c2ccc(N3CCOCC3)cc2)cn1)NCc1cccc(F)c1	chembl_dock	-11.01
O=C(Nc1ccccc1F)N[C@H]1N=C(c2ccccc2)c2ccccc2NC1=O	chembl_dock	-11.03
CC1=NN(c2ccc(C)c(C)c2)C(=O)/C1=N\Nc1cccc(-c2cccc(-c3nnn[nH]3)c2)c1O	chembl_dock	-11.03
O=C(NC1CC1)c1cn(-c2cccc(C#Cc3ccc[n+]([O-])c3)c2)c2ncccc2c1=O	chembl_dock	-11.07
FC(F)(F)c1cccc(C2=CCN(CCc3ccc(-c4ccccc4)cc3)CC2)c1	chembl_dock	-11.09
Cc1nc2ccccn2c(=O)c1CCN1CCC(C(=O)c2ccc(F)cc2)CC1	chembl_dock	-11.09
O=C(c1cc(Cn2c(=O)[nH]c(=O)c3c(F)cccc32)ccc1F)N1CCN(c2ncccn2)CC1	chembl_dock	-11.10
NS(=O)(=O)c1ccc(N2N=C(C(F)(F)F)CC2c2ccc(F)cc2F)cc1	chembl_dock	-11.10
C[C@]1(O)C[C@@H](c2nc(-c3ccc4ccc(-c5ccccc5)nc4c3)c3c(N)nccn32)C1	chembl_dock	-11.11
COc1cc(F)c(C(C)C)cc1-c1ccc(C(F)(F)F)cc1CN1C(=O)O[C@H](c2cc(C(F)(F)F)cc(C(F)(F)F)c2)[C@@H]1C	chembl_dock	-11.12
O=C(O)c1ccc(C(F)(F)F)cc1-c1ccc2c(c1)OC[C@H](Cc1ccccc1)[C@H]2O	chembl_dock	-11.12
COC(=O)C1=C(C)NC(C)=C(C(=O)OCC2COC3(CCN(c4ccc(Cl)cc4)CC3)O2)[C@H]1c1cccc([N+](=O)[O-])c1	chembl_dock	-11.13
Cc1cc(CNc2[nH]nc(Nc3ccc(N4CCOCC4)cc3)c2C(N)=O)cc(C)c1O	chembl_dock	-11.14
O=C(N[C@@H](Cc1ccc(OCc2ccc3ccc(F)cc3n2)cc1)C(=O)O)c1ccc2ccccc2n1	chembl_dock	-11.22
O=C(CNC(=O)c1ccc(C2=NOC(c3cc(Cl)cc(C(F)(F)F)c3)(C(F)(F)F)C2)c2ccccc12)NCC(F)(F)F	chembl_dock	-11.22
O=C(CNC(=O)c1ccc(C2=NO[C@@](c3cc(Cl)cc(C(F)(F)F)c3)(C(F)(F)F)C2)c2ccccc12)NCC(F)(F)F	chembl_dock	-11.38
Cn1cc(-c2ccc(F)c(C(F)(F)F)c2)nc1C1CCN(c2ncnc3[nH]ncc23)CC1	chembl_dock	-11.40
CC1(C)CC(n2nnc3cc(-c4ccc(-n5nccn5)cc4O)nnc32)CC(C)(C)N1	chembl_dock	-11.48
Cn1cc(-c2ccc3nnc(C(F)(F)c4ccc5ncccc5c4)n3n2)cn1	chembl_dock	-11.48
Cn1cc(-c2ccc3nnc(Sc4ccc5ncccc5c4)n3n2)cn1	chembl_dock	-11.51
O=C(c1ccc(F)cc1)N1CCN(C(=O)c2cc(Cc3n[nH]c(=O)c4ccccc34)ccc2F)CC1	chembl_dock	-11.52
CNC(=O)c1ccc(-c2cnc3ncc(Cc4ccc5ncccc5c4)n3n2)cc1F	chembl_dock	-11.64
Cc1nc2c(C)cccn2c(=O)c1CCN1CCC(c2noc3cc(F)ccc23)CC1	chembl_dock	-11.95
COc1ccc2c(c1)[C@]1(C[C@H]1c1ccc3c(/C=C/c4ccc(CN5C[C@@H](C)O[C@@H](C)C5)cc4)n[nH]c3c1)C(=O)N2	chembl_dock	-12.07
C(C(C(C(C(C(=O)O)O)O)O)O)OP(=O)(O)O	best_docking_or_similarity_viral_variants	-6.53	40.93
C(C(CO)O)O	best_docking_or_similarity_viral_variants	-6.46	55.90
C(COCCO)O	best_docking_or_similarity_viral_variants	-4.32	68.43
c1[nH]c2c(n1)c(ncn2)N	best_docking_or_similarity_viral_variants	-5.77	41.19
C1=C(NC(=O)N=C1)C(=O)O	best_docking_or_similarity_viral_variants	-6.06	49.20
C1C2C(C(S1)CCCCC(C34C5[Fe]3678913(C5C6C74)C4C8C9C1C34)O)NC(=O)N2	best_docking_or_similarity_viral_variants		40.78
c1cc(c(cc1[N+](=O)[O-])C#N)O	best_docking_or_similarity_viral_variants	-7.25	42.72
c1cc(cc(c1)Nc2cccc3c2CN(C3)C#N)C(F)(F)F	best_docking_or_similarity_viral_variants	-9.50	44.77
c1cc(ccc1C2CC(=O)c3c(cc(cc3O2)O)O)O	best_docking_or_similarity_viral_variants	-9.01	45.89
c1cc(ccc1NC(=O)CCCCC2C3C(CS2)NC(=O)N3)[N+](=O)[O-]	best_docking_or_similarity_viral_variants	-9.43	47.02
c1ccc(c(c1)CC(=O)O)Nc2c(cccc2Cl)Cl	best_docking_or_similarity_viral_variants	-8.71	41.53
c1ccc(cc1)C2=CSC(=C(C#N)C(=O)c3ccccc3Cl)N2	best_docking_or_similarity_viral_variants	-8.42	43.29
c1ccc(cc1)c2cccc(c2)NC(=O)c3ccccc3I	best_docking_or_similarity_viral_variants	-9.05	42.92
c1ccc(cc1)CCOc2cccc(c2)Nc3c(cccn3)C(=O)O	best_docking_or_similarity_viral_variants	-8.90	47.89
c1ccc(cc1)n2cc(cn2)C(=O)O	best_docking_or_similarity_viral_variants	-7.09	40.38
c1ccc2c(c1)C(=NC(=O)N2)C(=O)O	best_docking_or_similarity_viral_variants	-7.92	54.74
c1ccc2c(c1)C(=O)CC(O2)c3ccc(cc3)O	best_docking_or_similarity_viral_variants	-8.87	41.49
c1ccc2c(c1)cccc2n3cc(nn3)c4ccc(s4)S(=O)(=O)N	best_docking_or_similarity_viral_variants		40.63
C1COCC[NH+]1CCS(=O)(=O)[O-]	best_docking_or_similarity_viral_variants	-7.87	56.52
c1nc(c2c(n1)n(cn2)C3C(C(C(O3)COP(=O)(O)OP(=O)(O)O)O)O)N	best_docking_or_similarity_viral_variants	-9.16	64.09
c1nc(c2c(n1)n(cn2)C3C(C(C(O3)COP(=O)(O)OP(=O)(O)OCC(C(C(CO)O)O)O)O)O)N	best_docking_or_similarity_viral_variants	-9.10	73.95
c1nc(c2c(n1)n(cn2)C3C(C(C(O3)COP(=O)(O)OP(=O)(O)OCC4C(C(C(O4)O)O)O)O)O)N	best_docking_or_similarity_viral_variants	-9.83	75.34
c1nc(c2c(n1)n(cn2)C3C(C(C(O3)COP(=O)(O)OP(=O)(O)OCC4C(C(CN4)O)O)O)O)N	best_docking_or_similarity_viral_variants	-9.32	54.04
CC(=O)[O-]	best_docking_or_similarity_viral_variants	-3.53	45.34
CC(C(=O)O)Sc1cc(ccc1Cl)Oc2ccc(cc2Cl)C(F)(F)F	best_docking_or_similarity_viral_variants	-8.89	42.19
CC(C)CC1=NC(=O)NC(=C1)C(=O)O	best_docking_or_similarity_viral_variants	-7.24	58.39
CC(C)O	best_docking_or_similarity_viral_variants	-3.27	48.36
CC(c1ccc2cc(ccc2c1)OC)C(=O)O	best_docking_or_similarity_viral_variants	-7.81	41.69
CC(CC(C)(C)O)O	best_docking_or_similarity_viral_variants	-4.88	43.57
CC1(CCN(C1)C(=O)Cc2c[nH]c3c2c(ccn3)Cl)C(=O)O	best_docking_or_similarity_viral_variants	-8.31	40.64
CC1=C(NC(=O)N=C1C)C(=O)O	best_docking_or_similarity_viral_variants	-6.52	53.16
CC1=NC(=O)N=C(C1)C(=O)O	best_docking_or_similarity_viral_variants	-6.48	54.04
CCCCCCCC	best_docking_or_similarity_viral_variants	-8.78	43.41
CCCCCCCCCCC(CCCCCCCCCC)(COC1C(C(C(C(O1)CO)OC2C(C(C(C(O2)CO)O)O)O)O)O)COC3C(C(C(C(O3)CO)OC4C(C(C(C(O4)CO)O)O)O)O)O	best_docking_or_similarity_viral_variants	-6.00	46.14
CCCCCCCCCCCCCCCC(=O)O	best_docking_or_similarity_viral_variants	-7.00	55.60
CCCCCCCCCCOc1cccc(c1)C(=O)Nc2ccc(cc2C(=O)O)[N+](=O)[O-]	best_docking_or_similarity_viral_variants	-8.42	47.66
CN(C)Cc1cccc(c1)NC(=O)c2ccccc2C(F)(F)F	best_docking_or_similarity_viral_variants	-8.05	41.86
COC(=O)C1=CC=NC(=O)N1	best_docking_or_similarity_viral_variants	-8.97	57.58
COC(=O)C1=NC(=O)Nc2c1cccc2	best_docking_or_similarity_viral_variants	-8.86	47.93
